# Supplementary material for: Screening of Bovine Tissue-Specific Expressed Genes and Identification of Genetic Variation Within an Adipose Tissue-Specific lncRNA Gene
Source: Front Vet Sci. 2022 May 11;9:887520. doi: 10.3389/fvets.2022.887520 (PMC9130833; doi:10.3389/fvets.2022.887520)
Supplement: Supplementary Table 2 — Tissue-specific genes.xls. [file Table_2.XLS]

## Sheet: subcutaneous_adipose
gene
LOC112446828
LOC104972045
LOC112441601
LOC104969981
LEP
PDZD3
LOC107131843
LOC100300115
LOC112442263
EN1
ADAMTS16
LOC112443510
SLC38A4
TRARG1
GIPR
KLKB1
FXYD2
LOC104970976
LOC107132192
LOC100848041
S100A3
ISG12(B)
PFKFB1
CATHL5
LOC104971220
LOC511353
LOC101904268
TNNT2
LOC787905
LOC112448366
LOC100138645
LGALS12
ITIH3
LOC112443244
LOC789337
LOC112447597
MDFIC2
LOC101906451
MATN4
LOC526488
LOC511161
LOC112444147
LOC112446044
LOC107131308
GSC
LOC112441470
LOC616957
SLC10A1
TECTB
MIR214
TSKS
LOC785087
LOC101907335
LOC101906691
LOC101906408
CDHR4
LOC112446157
MIR224
COMP
LOC107131331
LOC112445419
LOC782258
GAS2L2
LOC112444495
LOC100848804
LOC104975626
ROBO3
LOC112446757
LOC104971255
LOC112449324
FGF16
CYP17A1
LOC618076
SPP2
CATHL6
LOC104974345
LOC112447819
LOC104975811
ASB5
MIR27B
HOXA11
LOC112442876
BPI
CLEC10A
KRT79
GLP2R
KRT75
LOC100848100
LOC100851999
LOC112444309
PRSS48
LOC112441472
LOC101906167
DUOXA2
ADIG
FGG
MIR2373
LOC104972417
LOC112441864
S100A5
LOC100847835
LOC107132679
LOC100847618
LOC112446741
DUOX2
LOC112445542
KRT3
LOC112446040
LOC112446417
EBD
LOC112446369
LOC112441554
LOC107131403
LOC112448062
LOC104976614
SLPI
NOX4
LHX8
LOC112446665
KERA
LOC112445643
LOC104974850
LOC101907241
LOC112446402
LYZ2
ACOT2-2
ASGR1
IL6
LOC112442997
LHCGR
TPRG1
LOC112446426
LOC112449137
MSH5
LOC101905505
TEX35
LOC112448034
LOC112449245
LOC112441481
LOC112443499
LOC104976942
LOC112448045
LOC101905556
LOC112446791
MIRLET7A-3
EXOC1L
POU2F3
SPATA21
ACMSD
LOC615051
ATP12A
CYP3A5-2
LOC112447034
HAS1
ARHGAP40
FOSL1
HCAR1
SCN9A
LOC100462699

## Sheet: visceral_adipose
gene
LOC101907562
LOC112446018
LOC104969981
LEP
ARL14EPL
CLEC4E
LOC107131843
LOC100300115
EN1
ADAMTS16
PDE4C
LOC529792
LOC112443510
TRARG1
BOLA-DQB
GIPR
BCL2L15
LOC104970976
S100A3
TDRD10
OMD
LOC104968507
TNNT2
SDR16C5
LOC112448366
LGALS12
LOC789337
LOC112447597
MDFIC2
LOC526488
MMP12
LOC511161
LOC112447108
DNAJB13
LOC618364
GSC
LOC616957
SAO
SLC10A1
KLHDC7A
TECTB
MIR214
TSKS
KLK7
LOC101907335
CDHR4
LOC534967
PLA2G2D4
COMP
LOC100848804
LOC104975626
LOC104971255
LOC112449324
LOC618076
LOC112447819
LOC104975811
ATP8B3
HOXA11
BPI
KRT79
LOC112445889
LOC112444309
LOC112441472
DUOXA2
ADIG
HSPB3
FGG
LOC104972417
S100A5
LOC513779
LOC100847835
LOC107132679
DUOX2
FGB
LOC112446040
LOC112446417
LOC112446369
LOC112441554
TGM5
LOC112445888
PGLYRP2
LOC112448062
LOC104976614
SLPI
LOC112446665
LOC112446467
KERA
LOC104974850
LOC112446402
ACOT2-2
DNAH2
ASGR2
LHCGR
LOC112443425
LOC112446426
LOC112449137
LOC112442223
KLK13
TEX35
LOC112448034
LOC112449245
UCP1
IGFBP1
LOC751811
LOC100847841
LOC112443837
LOC112443499
LOC112446791
LOC508455
EXOC1L
SPATA21
ATP12A
PLB1
LOC518623
TTPA
HCAR1
MMP9

## Sheet: intramuscular_adipose
gene
HCN1
LOC104969981
ENDOU
LOC100336868
LEP
UNC45B
POU3F1
LOC100848869
LOC112448021
CPNE5
LOC104975871
KCNA1
CLEC4E
LMOD3
KLHL30
LOC112444477
LOC107131843
LOC112442263
MYBPC1
EN1
ADAMTS16
PDE4C
LOC112443516
MRLN
LOC529792
TRARG1
LOC112446350
FAM71E2
MYH1
MYH2
CCDC172
GIPR
CSRP3
44442
MYLK2
LOC100847572
LOC104970976
LOC100848041
LCN1
LY6G6E
OMD
CMYA5
NTM
LOC104972568
IL1A
CAV3
MYOZ2
TRIM63
FAM71A
LOC112448366
CILP2
IGFN1
DRP2
TEX26
LOC112443525
MDFIC2
POU3F2
LOC100848439
MATN4
LRRC39
RBPJL
MMP12
LOC112447108
SYNPO2L
LOC112444863
GSC
MTFR2
MMP3
LOC616957
KRT80
MPZ
LOC101902131
DHH
LOC781004
KLK7
LOC112448022
LOC101907335
CXCL2
LOC101904510
LOC112444487
EPYC
MYF6
LOC101901951
COMP
LOC107131898
NMRK2
MYOZ3
FGF16
CMTM5
SPP2
SLN
TRNAS-GCU-4
LOC781796
LMOD2
MYH4
ASB5
LOC112441886
COL11A1
HTR2A
TXLNB
LOC506866
ASB9
NDP
FABP9
LOC112445889
MYBPC2
LOC781339
MIR656
ACTN3
ULBP27
LOC112445852
CAPN3
TMOD4
LOC112449399
LOC101906485
LOC104974455
LOC783508
TRDN
ADGRG3
XIRP1
ADIG
PNMT
TRIM72
LOC104972390
PTHLH
PRKG2
S100A5
PAX9
LOC513779
LOC100847835
LOC101905630
SYPL2
LOC104975643
MYOT
LOC112446369
MSX2
TMEM252
LY6G6C
TGM5
LOC112445888
SV2B
IL13RA2
SERPINB2
KCNJ9
CSF3
LOC107133214
C28H10orf71
CCL20
TNMD
AMPD1
LOC784634
LOC104971226
NOX4
LOC112444532
LOC101904186
LRRC15
MYL1
OBSCN
TRNAN-GUU-24
KERA
LOC281376
PPP1R3A
NEB
IL6
LOC112445506
CLDN19
GJC3
LHCGR
MYOM2
CRYAA
COL28A1
KLK13
TMPRSS5
LRRC72
LOC112448034
MAG
LOC112449245
LOC782755
LOC104976076
PMP2
SPDEF
COL2A1
DLX3
JSRP1
TRIM54
TRNAA-AGC-10
LOC100847841
LOC104969105
PDZRN4
SLC36A2
KLHL40
LOC112446827
TBX20
COX6B2
NKAIN2
POU2F3
LOC107132877
TTN
GLRB
LOC104976276
LOC112446023
NCMAP
LOC104975119
LOC112445524
ART3
GRM4
IL11
STAC3
TTPA
LOC101902462
HAS1
XIRP2
LOC112442545
LOC107133180
DPP10
LOC112447557
FOSL1
HCAR1
SCN9A
C6
PPP1R27
CSF2
LOC112448154

## Sheet: lung
gene
KPNA7
RTKN2
LOC101908286
TMEM139
LOC101904386
LOC100139843
GZMM
IGF2BP3
DNAI1
SSTR1-2
AQP9
SFTA2
LOC104973781
LHB
HSD11B2
ELANE
TEKT1
C13H20orf85
C15H11orf16
ADGRE3
FOXJ1
CLEC4E
LOC112445113
TNFRSF9
LOC509881
CFAP157
PF4
AIRE
FOXA2
MZB1
LOC522763
MIR193A
KL
MYO15B
KIAA1324
LOC112443201
FAM162B
CD6
LOC100297044
LOC618463
RSPH4A
RHOH
STMND1
PPBP
LOC104976009
STX19
LOC614923
FCGBP
VTCN1
PKHD1
COLEC11
LOC112442062
CATIP
DNAAF1
KRT15
KRT17
RSPO2
MUC15
CLCA1
WNT3A
KCNK10
PRSS22
CCDC113
LOC540707
SLC4A5
PLA2G2A-2
LOC104972568
LOC112445162
LOC112441522
TRNAC-GCA-195
LOC615451
CATHL5
CFAP43
DRC7
SHH
LOC107132892
CD177
LOC112449549
NKX2-8
ROPN1
LOC617313
SFTPD
APOA2
SPAG6
FAM81B
CCDC60
OSM
LYPD3
LOC100847370
GCGR
PPP1R32
C3H1orf87
CD79B
GPRIN2
OSTN
LOC112443340
EOMES
FZD10
GPR18
VWA3A
SPIC
AQP6
NKX2-1
KRT78
BNIPL
BLK
MATN4
TREML2
GRAMD2A
DEFB7
RBPJL
LOC112442063
LOC112442034
ZMYND10
PIFO
CCR7
CFAP74
SFTPA1
CXCL17
PLPPR5
ARHGAP8
FER1L6
FGFBP1
NME9
HSD17B13
ANKRD65
DNAJB13
PDZK1IP1
LOC617785
PHGR1
APOBEC3Z2
SLC39A4
CCDC74B
SIGLEC15
BPIFB1
HTR4
LOC112441470
KRT80
KLHDC7A
ANKMY1
C11H2orf50
SCGB1A1
CYP2S1
TTC36
SYNDIG1L
LRRC23
LOC615697
KIF17
ADAMTS8
MELTF
LOC107132978
NECTIN4
LOC104974710
CD163L1
LOC107131287
GABRP
TACSTD2
NOX5
TEKT4
GPR35
TCTEX1D4
GZMB
LRRC26
SPATA18
LOC112444346
LRP2
SYT8
C15H11orf97
GAS2L2
MACC1
LOC112444495
LOC100848072
ZBBX
LOC781423
VMO1
C11H2orf81
MYOZ3
TCTE1
PHEX
DPEP1
IRGC
CAPSL
LOC104968752
SFTPC
HNF1B
LYPD2
CFAP65
LOC112442754
CD22
KATNAL2
C3H1orf194
LDLRAD1
LOC783399
SPHKAP
SLC25A45
MARCO
SPADH1
LOC101907085
PDCD1LG2
LOC518134
C4BPA
FOXF2
UCP3
SCNN1G
TREM1
ODF3B
LOC104975283
SLC30A3
AOX2
WC1.3
LOC518526
LOC104974796
FAM3D
CEBPE
MESP2
DNAI2
LOC100297192
EVPL
LOC112445395
CPNE7
LAP
HTRA4
LOC100848575
FOLR3
ROS1
TFAP2E
LOC614141
TMEM54
ARTN
AGR2
LOC100848100
LOC617833
CLCA3
SLC44A4
IL12RB1
SPIB
MIR26B
NFE2
APOBEC4
LOC407163
LOC112446002
PKP1
SH2D1A
PROM2
C5H12orf56
LOC101904409
ADAMDEC1
CCDC39
LOC112442065
CFAP57
CFAP73
PON1
DHRS7C
MUC1
LOC104969122
MAEL
TMEM233
LOC100852077
LOC616364
RIPPLY3
ESYT3
TNNI3
IGFALS
ATP6V1G3
HAL
NOTUM
LOC100301422
EBD
PRSS35
MCEMP1
LRRC43
VILL
F11
GNAT3
SEC14L3
EPS8L1
MYBPC3
LOC112448791
CLDN23
LOC618367
RSPH1
EDN3
PHOX2A
RGL3
MORN3
DYDC2
S1PR4
UBXN10
SLPI
CFAP299
LOC100847503
LOC112444532
STK33
LOC112442244
LOC112446364
KLC3
LOC100850808
LOC112442651
LRRC10B
SCEL
LOC112446467
LOC101905258
HYDIN
TNFRSF13C
ADPRHL1
MTNR1A
CRISP3
TRPM5
C3H2orf54
LOC112449028
LOC100300483
C9H6orf118
UGT2A1
C19H17orf97
DMRTA2
LOC104975830
LOC112445498
LOC101907654
KLRF1
LOC101902430
TGM1
CCNO
FAM183A
ARMC3
PACRG
MS4A1
TBX4
LOC100138951
CNR2
LOC101907276
BPIFA1
LOC104972545
B3GNT4
GZMA
CDH16
SLC15A1
LOC112443918
CYP2C18
ALDH3A1
LOC785762
WNT7A
LOC100848825
RIBC2
LOC100337108
TTC34
LHFPL1
C15H11orf88
NCR1
SCGB2A2
VPREB3
DNAH9
DEFB13
ITIH2
CD300LB
GATA5
SFTPB
LOC789732
ST6GAL2
WFDC18
LOC104969383
CFTR
LYPD5
LOC100299144
PLAC8-2
RHBDL2
KCNRG
LOC112445543
LGI3
TSPAN1
SPATS1
AQP5
ADAMTS13
FMO2
LOC100848294
CD96
LOC508459
LOC101906766
CFAP77
SLITRK1
PGC
TAP
LOC504548
PLEKHS1
CFAP52
ANKRD66
SLC34A2
LOC100847874
LOC112447353
ST8SIA2
LOC112444489
OCSTAMP
LOC112442266
CALHM6
FCRLA
MAK
LOC510185
HSD11B1
LOC101905400
AKR1C3
SBK2
DAW1
IL20RB
LOC100296618
EFCAB1
CLEC4F
LKAAEAR1
TSNAXIP1
LOC112441539
KRT85
KCNJ15
LOC100847175
CLDN18
TFF3
SCGB3A2
ATP6V1B1
MCIDAS
DUSP9
FXYD3
LOC101906072
CES1
MISP
CDKL1
CLIC6
CSF2
MMP9

## Sheet: spleen
gene
TNIP3
LOC104975998
CATHL4
LOC112442222
RMRP
CRTAM
LOC101908237
LOC505306
LOC112448272
LOC104972045
NKX2-5
KLHL14
GZMM
IGF2BP3
LOC112447342
LOC781951
CXCL13
PTPN22
LOC789029
LOC112441532
ELANE
LOC100295645
AARD
ADGRE3
GPR55
LOC104974648
TNFRSF9
LOC509881
PF4
LOC107132438
LOC112442076
LOC616138
MZB1
LOC101904825
LOC522763
LOC104975792
LOC112443201
BVD1.23
CD6
LOC100297044
LOC618463
TFR2
LOC540321
RHOH
PPBP
LOC107132550
MIOX
LOC112441650
LOC104976009
LOC781584
ADGRG5
LOC614923
LOC107132298
LOC112442660
LOC112442070
LOC112442062
BLOC1S3-2
GFI1
LOC100847970
LOC107131639
PRG3
LOC112442974
XCR1
BCL2L15
RNF182
NKG2A
PLA2G2A-2
TRGC6
LOC101903668
FAM3B
KRT77
CATHL5
PGLYRP1
LOC511353
P2RY8
LOC107132892
TNFRSF17
TAC3
CASP1
LOC104968753
LOC617313
LOC618831
TLX1
OSM
LOC104969678
BPIFA2C
LOC112447746
EPHX4
LOC112442705
LOC100138645
LGALS12
C28H10orf105
CD79B
MELK
LOC101903290
DSC1
MEF2B
SHISA8
EOMES
ASIC3
TNFRSF8
GPR18
SPIC
LOC101902675
LOC112442073
RGS18
LOC100296778
BLK
TREML2
LOC618565
DEFB7
LOC112442063
LOC104973090
CCR7
LOC101902515
LOC506634
LOC112447662
LOC112447364
PROC
XCL1
LOC101905222
GCSAM
CLNK
LOC107131308
LOC617785
APOBEC3Z2
NGP
EXOC3L4
MTFR2
LOC101903252
LOC101907127
LOC107131738
PTGER2
LOC509374
TLR10
HIST1H2AM
NKX2-3
ITGAD
TMEM236
LOC112442068
LOC101906408
CHI3L2
CLCN1
UPB1
LOC104974710
KIRREL2
SCT
CD163L1
LOC104973058
GPR35
PLA2G2D4
GZMB
VIP
LOC112444346
RGS13
CLEC17A
MOBP
LOC101903003
DLGAP3
LOC112444479
OIT3
LOC112445051
LOC112446125
LOC101904714
TPC3
CD70
LOC101904045
PHEX
LOC100337168
LOC112442864
LOC100298643
PGA5
LOC104974106
LOC505658
TNFRSF13B
CATHL1
CATHL6
LOC101905381
TLDC2
LOC112446424
SOHLH1
MADCAM1
LOC511354
LOC112446743
CD22
LOC112447417
LOC407201
CCDC42
LOC112447072
LOC783399
SLC25A45
MARCO
SMIM32
LOC100337044
PDCD1LG2
LOC107132422
LOC107132239
MIR2374
ALAS2
C20H5orf58
LOC518134
CD101
LY6D
TREM1
P2RY11
LOC112442074
WC1.3
LOC518526
LOC104974538
STAB2
ASB9
CLEC9A
CEBPE
LOC100297192
PAX5
FCRL1
LOC112441666
PLK5
OTOG
LOC781304
LOC104974750
TEX15
THEMIS
NKG2C
LAP
LOC100848575
LOC101905590
LOC614141
KLRB1
LOC112449352
LOC527388
MYB
LOC101905296
LOC107133315
IL12RB1
SPIB
LOC112445994
NFE2
FCRL6
PROZ
BTLA
LOC100138815
LOC100300806
LOC618912
KEL
SH2D1A
LOC101904903
SAMD3
LOC112447467
LOC112446413
LOC786297
TUBAL3
LOC112441458
LOC112442336
DEFB1
LOC112448796
PRG3-2
PROK2
LOC112441519
ADAMDEC1
TRGC4
LOC112442065
ANKRD63
LOC100335828
POU2AF1
LOC112449619
LOC112442072
LOC101907707
LOC101902721
ZPBP2
AICDA
LOC100852077
LOC616364
LOC112441482
LOC101902586
RNASE2
LOC101905776
LOC520402
FCRL3
KRT3
GRIN2C
LOC788962
LOC100301422
KIR3DL2
LOC112448784
CCL17
CATHL2
LOC100301305
MCEMP1
GZMK
LOC107132399
LOC112441821
LY6G6C
LOC508441
NR5A1
LOC100848642
WT1
LOC112445667
TIFAB
TIGIT
LOC112448791
LOC618367
LOC785658
DEFB10
MPO
LOC112443203
PHOX2A
LOC107131187
S1PR4
LOC100335748
LOC101906730
LOC786065
LOC112441836
TMC1
LOC100847382
LOC101907567
LOC785006
WC1-12
LOC615223
LOC101903757
C1H3orf52
LOC104976279
CAMP
RUFY4
LOC101903853
FCAMR
LOC107131305
LOC785168
LOC100848006
FXYD4
LOC112443481
LOC112442651
TRGC3
LOC101904744
LOC112443200
TNFRSF13C
LOC528329
FFAR1
LOC112448775
LOC107133207
AZU1
KRT6A
SERPIND1
LYZ2
C7H19orf38
LOC101908235
LOC112445688
ZP3
LOC101904647
LOC100336869
ATP6V0A4
LOC112445498
CXCR5
KLRF1
LOC101906441
GPR82
LOC788565
MS4A1
LOC618071
LOC100138951
CNR2
LOC100337213
LOC508646
LOC112443425
TG
CABP4
DCDC2C
MSH5
TCN1
LOC788997
TRNAG-CCC-33
GZMA
LOC101902292
LOC112442846
SLAMF9
GPR152
LOC751811
LOC100848825
LOC100337108
TMEM190
LOC112447294
LOC101905532
LPAR5
LOC617905
LOC112447115
WNT10A
CATHL3
NCR1
PRTN3
VPREB3
DEFB13
CD300LB
LOC112442863
LOC101906176
LOC100847120
ATP4B
DSB
LOC789732
LOC107132519
LOC104969383
FCRL4
PLAC8-2
ALOX12B
COX6B2
LOC112445543
LOC112446684
LOC100848294
LOC101902555
CD96
LOC508459
LOC101906766
LOC513869
TLR9
AMN
MIR2903
HAAO
ATP6V0D2
LOC504548
BOLA-DRB2
MGC133636
TARP
LOC100848752
LOC112446675
LOC112447353
LOC112446439
KLK1
CALHM6
FCRLA
LOC100139916
LOC510185
LOC101901948
LOC101904148
LOC101905400
LOC781990
IL20RB
LOC112444505
LOC504599
LTA
CLEC4F
PLA2G2D1
C19H17orf98
LOC104973870
NKX3-2
NXPH1
CYP2J2
LOC100298434
LOC100847724
IGHE
LOC100295719
CD40LG
ICAM5
LOC112445400
KLRD1
LOC100462699
HBA1

## Sheet: heart
gene
ABRA
ZAR1
LOC101905345
NKX2-5
CLCNKA
LOC107132251
OXT
UNC45B
LOC112449315
LOC100848869
LOC112448021
ASB10
C11H2orf73
NPW
KLHL30
SERPINE3
LOC112444477
MYADML2
FAM162B
ATP1B4
ACTC1
LOC112441844
LRRC10
LOC112446350
LOC112444730
LOC112442996
LOC104975192
CSRP3
MYLK2
LOC112445099
NPPA
CMYA5
LOC104975848
LRRC2
CAV3
LOC112447836
SYCE3
BVES
MYOZ2
HAND2
TNNT2
LOC101902235
TRIM63
LOC101902932
LOC112446392
UTS2R
LOC104969396
LOC107133256
EDA2R
LOC522128
LOC101905394
RAPSN
LOC101906544
ESRRB
LOC101903383
LOC112442557
LOC101905940
LOC782977
LOC101906451
PI3
LOC112448456
LRRC39
LOC104973830
LOC112444648
LOC101902515
AJAP1
LOC100850437
LOC107131887
SYNPO2L
LOC101907967
LOC107132603
LOC101902745
LOC107132678
TMEM182
IRX4
PLA2G1B
LOC104973559
LOC112445515
KLHL38
LOC107133240
LOC107131691
LOC101907145
LOC104976783
LOC786254
LOC112442981
EPYC
LOC107133247
LOC101903309
DUSP27
LOC112446432
LOC107131589
LOC101904927
LOC112449620
LOC107131364
NMRK2
LOC112449564
NR0B2
FGF16
SMCO1
SFTPC
LOC101905664
LOC101907689
KLHL34
LOC100848532
ACACB
LOC101906042
CCDC42
INHA
LMOD2
METTL11B
LOC107132636
LOC101905788
LOC101905672
TXLNB
LOC101907265
LOC104975283
LOC107131795
CPN2
TRNAY-AUA-2
LOC101906686
LOC781304
LOC112447766
ALPK2
LOC100295585
LOC100848930
LOC101904360
LOC407163
LOC112448758
KBTBD13
KCNE1
LOC101906167
TRDN
NPPB
ANKRD63
ANKRD35
XIRP1
LOC112443736
LOC101901998
NPB
LOC112448108
POU2AF1
PNMT
HSPB3
DHRS7C
LOC104976142
LOC104968478
TNNI3
TMEM217
RAET1G
MYOT
GPR22
TRIM55
LOC101904557
LOC112446049
LOC104969823
LOC780933
LOC101907729
MIR486
IP6K3
LOC100848933
WT1
IL13RA2
SERPINB2
MYBPC3
MYPN
LOC101903858
LOC112446737
ANO2
RBM20
LOC785982
LOC107133214
C28H10orf71
MYLK4
UOX
VTN
LOC101904186
MGAT4D
LRRC14B
OBSCN
LOC104969628
LOC112442016
HJV
MIR133A-2
FXYD4
ASB16
MIR2302
ANO7
TMEM40
LOC511240
LOC112448146
ADPRHL1
KRT6A
PPP1R3A
POPDC2
LOC101906692
ASB15
LOC100848604
LOC101902430
LOC107133264
LOC100848027
RNF207
LOC112449110
LRRC52
LEFTY2
KLHL33
LOC101902801
LOC112449096
LOC112441863
MYOM2
LOC101907276
HGD
LOC107131541
KCNJ4
KIF6
CDH16
GJA3
LOC107133301
LOC101906064
LOC104968875
LRRC72
TEX35
SBK3
HAND1
RPL3L
LOC101907342
FNDC5
LOC101902066
MYL7
TRIM54
LOC104969105
TNNI3K
LOC101907485
ATP4B
LOC112447739
LOC787476
SERHL2
KLHL40
TBX20
ASB18
LOC101908204
CHRM2
LOC101906454
SMTNL1
LOC513869
TTN
CFAP52
LOC104974474
MGC133636
KCNE2
C21H14orf180
ART3
LOC112442381
LOC504570
CDNF
LOC112449092
KRT10
TECRL
SBK2
LOC100848039
LOC112448075
SAA2
KCNJ5
LOC112448756
CASQ2
KBTBD12
XIRP2
LOC107131818
LOC101904797
ASB12
LOC112442545
MYO18B
NT5C1A
SCN5A
SMYD1
LOC101904715
GATA4
PRSS1
HHATL
LOC112448154

## Sheet: muscle
gene
ABRA
LOC112442833
RMRP
LOC112442094
CHRNA10
LOC101904174
LOC514680
LOC531692
LBX1
LOC104975158
LHB
UNC45B
GADL1
LOC100848869
LOC112448021
LOC619094
ANO5
ASB10
LOC104973263
LMOD3
LOC112444797
RBFOX1
KLHL30
TRNAE-UUC-75
LOC104975274
MYADML2
ATP1B4
MYBPC1
LOC104970683
LOC112441483
PDE4C
LOC112444786
RYR1
MRLN
ACTC1
LOC511687
LOC112446350
LOC112444730
MAFA
YIPF7
MYH1
MYH2
CSRP3
MYLK2
RSPO2
IFITM10
MYOD1
LOC112448015
FXYD2
TIAF1
ART1
LCN1
MIR208B
PFKFB1
CMYA5
MYF5
LOC104975848
LRRC2
CAV3
BVES
LOC101904405
METTL7B
MYOZ2
LOC104976236
LOC101904268
LOC104975600
LOC112441490
TRIM63
LOC101902932
LOC104969396
LOC613345
ULBP17
LOC521092
LOC112441512
EDA2R
ZNF750
IGFN1
LOC101903290
RAPSN
ESRRB
LOC101905960
LOC101903383
LOC100335780
LOC112442851
LOC101907823
LOC104969133
LOC101905527
AGBL1
LOC101905940
LOC101906451
PI3
LOC112448537
LOC104974944
LOC112448456
LRRC39
LOC104973830
HABP2
BEST3
LOC112447934
SYNPO2L
C6H4orf54
CCDC197
LOC107132603
ARX
MPZ
LOC104975826
LOC107131647
TMEM182
DUPD1
HIST1H2AM
LOC112448022
LOC101904510
ERFE
LOC112445515
KLHL38
CLCN1
MYF6
LOC112449629
LOC112445693
LOC112443732
LOC104972118
DUSP27
LOC104969184
LOC112449620
LOC781423
LOC112447732
LOC101908406
NMRK2
MYOZ3
LOC112448023
SMCO1
OR51E2
LOC618664
LOC112449311
PGPEP1L
SLN
LOC112447745
KLHL34
LOC781796
LOC786095
MYOG
ACACB
METTL21E
CACNG1
LOC104972699
INHA
LOC101904397
LMOD2
LOC112445780
METTL11B
MYH4
ASB5
LOC112448318
LOC107132636
SLCO5A1
LOC112441909
UCP3
LOC107132767
TXLNB
LOC112447151
CACNG6
LOC112445511
LOC104975597
LOC112444916
MIR2422
MYBPC2
LOC104970982
LOC112445516
LOC530773
ALPK2
LOC100295585
GBX1
DUSP13
LOC100848930
LOC100138131
LOC527388
ACTN3
ULBP27
LOC112442847
CAPN3
LOC112442618
TMOD4
MIR2349
KBTBD13
LOC101908359
MIR2424
LOC101904607
LOC783508
LOC407145
LOC112442336
ARPP21
TRDN
XIRP1
LOC112443736
LOC107132478
PNMT
HSPB3
DHRS7C
TRIM72
LOC104972390
MIR1-2
TMEM233
LOC104975164
MIR133C
SYPL2
LOC104969595
RAET1G
SCN4A
LOC104975219
MYOT
TRIM55
ZIC4
LOC107131874
IP6K3
LOC112448016
PITX2
MYPN
LOC112446006
ZIC1
RBM20
LOC104969368
LOC785982
C28H10orf71
MYLK4
LOC112445512
AMPD1
LOC101907641
LOC112445823
MIR2292
LOC101904186
LRRC14B
MYL1
OBSCN
LOC104969628
LOC104972733
HJV
KY
MIR133A-2
LOC104972888
ASB16
MIR2302
HOXD1
LOC528329
ADPRHL1
PPP1R3A
POPDC2
NEB
LOC112446116
LOC112442844
ASB15
LOC100848604
LOC112447601
LOC100848027
RNF207
LOC112449110
LOC112444800
LOC107131598
KLHL33
LOC101902801
LOC112441863
MYOM2
LOC107131541
LOC104975236
LOC112442846
LRRC72
BOLL
SBK3
RPL3L
VGLL2
PRR32
CAVIN4
CAMK2A
LOC617905
LRRC30
JSRP1
LOC536229
TRIM54
LOC101906248
LOC104969105
CACNA1S
CHRND
LOC112442863
LOC112447739
MIR133B
KLHL40
LOC112442111
CBLN4
LOC112442843
LOC112442110
ASB18
NPPC
LOC507756
LOC100295728
MIR1-1
MSTN
LOC101902555
LOC107132877
SMTNL1
LOC101907607
MYH8
TTN
LOC112447003
LOC112447363
LOC101901923
LOC101902959
ART3
HIST1H2BM
CDNF
PITX3
EYA4
ST8SIA2
TECRL
STAC3
SBK2
LOC112448075
CASQ2
KBTBD12
XIRP2
ASB12
LOC107132695
LOC112442545
LOC107131556
MYO18B
NT5C1A
METTL21C
LOC104972955
TPPP2
SMYD1
TP63
MGC138914
LOC112444936
HHATL
PPP1R27
RXFP2
KCNA7
LOC112448154
TRNAF-GAA

## Sheet: skin
gene
SKINT1
LOC618495
LOC101902145
KRTAP10-8
OTOP2
HSD17B2
LOC101903691
LOC505306
MMP7
LPO
LOC104975814
HOXD11
PADI1
AQP9
CAPNS2
SERPINA12
ENDOU
POU3F1
LIPN
ASPRV1
LOC112446986
TGM7
KRT1
CD1A
SERPINA3-7
DLX2
LOC100848648
LOC788650
LOC101905172
KLK8
LOC112443890
LOC100848572
LOC101904044
GSDMA
KRT26
IL1F10
AADACL4
SLC24A5
KLRG2
TRNAE-UUC-75
BDA20
TRIM29
LOC618359
AQP2
BARX2
KRTAP24-1
LOC787691
LOC112442313
ACTC1
POF1B
WNT3
KRT71
STX19
LOC104970116
CAPN12
TFAP2B
VTCN1
EPGN
TRPV5
HEPHL1
ABCC11
MYH2
VSIG8
ASAH2
MMP27
LOC112445860
LOC104976116
LOC100848612
LOC100847358
KRT15
LOC530571
KRT17
GLYATL2
MUC15
SPINK5
IL1RL2
WNT3A
CSTA
LOC100848624
CDSN
LOC104975938
LOC107132192
CARD14
LGALS7B
LY6G6E
PRSS22
GJB5
S100A3
PITX1
LOC540707
BOLA-DYA
SERPINA3-1
LOC112445470
FETUB
IGSF9
SRMS
BMP8A
LRRC2
IL1A
CPVL
LOC112446983
TMEM79
KRT77
LOC112446693
UCN2
DCT
LOC786350
PGLYRP1
EPS8L3
ASCL2
TMPRSS4
TMPRSS13
CASP1
SDR16C5
CASP14
TRNAA-UGC-3
LOC112445866
APOA2
MGC137211
XKRX
MIR2401
LOC112444319
LYPD3
ADH1C
KRT83
PIK3C2G
SPRR4
LOC520638
LOC100848850
LOC104970184
CNFN
WIF1
LOC508879
ZNF750
GPRIN2
KRT74
GPX2
C16H1orf158
PRSS27
LOC112445814
DSC1
KLK12
LOC777598
LOC101908350
LOC112448265
OSTN
SLC7A11
CWH43
LOC100337223
PGLYRP4
FZD10
KRT34
KRT31
CERS3
GGT6
C28H10orf99
ABCA12
LOC112449535
KRT78
KLK9
LOC112446758
LOC112444743
BNIPL
LOC513210
LOC104969005
GRAMD2A
WNT16
LOC112442130
SPINK9
LOC112442671
KRT86
CCR7
ADGRF2
ADCY1
CCDC129
FGFBP1
BNC1
HSD17B13
DEPDC1
LOC112444147
FAM83A
CAPN8
LOC781146
NEU2
PDZK1IP1
LOC112448008
CALML5
LOC783535
ALOXE3
LOC112441470
SAO
KRT80
KRT72
KCTD4
LGALS7
MPZ
LOC104975826
FAM83B
NEUROD2
CES3
CYP2S1
THEM5
IRX4
GULO
LOC100336795
KLK7
LOC112442951
GPRC5D
LOC112444603
LOC615697
HOXD10
CHI3L2
LOC112446982
KRT6C
LOC786268
LOC107131522
NECTIN4
MUCL1
KRTAP9-1
AKR1D1
KRTAP27-1
LOC534967
LOC112449253
LOC112446888
TRNAD-GUC-7
GABRP
TACSTD2
NOX5
LOC787051
MIR2486
GIF
LOC538679
LOC100336639
DIO2
LRP2
FOXI3
LOC538060
LOC618938
C15H11orf34
MACC1
LOC112444495
BOLA-DYB
LOC100848804
STRA6
OTOP3
KRTAP3-3
KRTAP9-2
TFAP2A
CYP17A1
LOC528748
LOC112446920
SEC14L6
LOC618076
TYR
IL36RN
CYP27C1
LHFPL5
C1QTNF12
SDR16C6
SDR9C7
LOC538034
LOC112448802
LOC112445867
CEACAM19
MOGAT2-2
LYPD2
KRTAP4-7
GALNT8
LOC526230
LOC112441618
KRT25
LOC104971493
LIPK
AHSG
LOC112442670
LOC112446968
KMO
LOC785803
MYH4
LOC783399
KRT35
MIR27B
TMEM211
KRT33A
OVOL1
S100A7
LOC112443869
SLCO5A1
SBSN
FGF21
LOC104974529
MGC151921
LOC617218
LOC101902869
LOC505052
CD101
LY6D
ACTBL2
ADH6-2
LOC104970193
CYP8B1
TRNAQ-UUG-4
LOC528816
AOX2
RNF222
KRT84
PSAPL1
LOC104974891
SERPINA3
LOC787225
ADAM11
KRT79
IVL
WNT7B
LOC507550
KRTAP13-1
LOC104973218
SERPINA3-3
LOC788206
PRR9
GJB4
PGLYRP3
EVPL
FABP9
LOC781304
LOC112446904
ENPP3
LOC788228
SLC5A8
TFAP2E
BMP8B
MIR208A
TMEM54
KRT75
LOC112443661
ACER1
CLCA3
MYB
LOC100141108
LOC104971496
DGAT2L6
KLK14
LOC112445471
KLK6
SLC28A3
LOC107131803
KRT82
SERPINB5
LGR6
LOC519132
HOXC13
PADI3
PKP1
MIR2349
KRT89
PROM2
AMBP
LOC112441472
ZYG11A
SOX21
TCHH
WFDC5
MGC152281
LOC782892
SP6
LOC112442669
LOC104974945
ELOVL3
KRT39
KRT28
LOC112448007
ANKRD35
CFAP57
LOC783811
C3H1orf56
LCE1B
TRPV6
LOC100847371
KRTAP7-1
ATP4A
LOC104969259
TFCP2L1
KRTAP11-1
PLA2G4E
ZPBP2
TMPRSS11E
LOC100301224
RIPPLY3
LOC107131387
LOC100847618
ESYT3
FAT2
CALHM4
TCHHL1
FGB
FUT6
LOC104970256
HAL
SERPINB7
KRTAP17-1
SERPINA1
IL31RA
CCDC155
LIPH
GJB3
KRTAP10-2
LOC104971159
LOC618455
OTX1
LOC100847677
LOC112446936
AFP
MSX2
BPIFC
LOC112444899
LY6G6C
LOC112443161
TGM5
LOC524771
EPS8L1
SERPINB2
MYBPC3
RNF225
LOC112445945
NCCRP1
CLDN23
KRTAP12-2
LOC540285
DUOXA1
CD207
RSPO1
LOC112444861
LOC112447361
KRT36
LOR
LOC100300091
DMRTA1
LOC616413
FAM83C
LOC101903506
PNPLA1
GSDMC
SPINK7
LOC100300014
LOC100294937
LOC780781
LRRC15
C1H3orf52
MC1R
GRHL3
CLCA2
SFN
KLC3
LOC112444549
LOC112446985
ACP7
DSG1
LOC783225
ACPP
TMEM40
SCEL
LOC104971508
LOC788284
LOC112446981
LOC104974850
LOC281376
ZG16B
LOC100848634
LOC513329
LOC104971497
MOGAT2-3
KRT6A
LOC112445868
TRNAQ-UUG-5
KRT81
LOC112446751
CRISP3
TRNAN-GUU-17
KRTAP10-11
C3H2orf54
KRTAP1-1
STATH
LOC112441881
LOC100847268
LOC104971494
LOC781682
DUOX1
LOC616860
LOC112444850
KRT2
DSG4
LOC786364
LOC101907189
LOC112444162
BCO1
TGM1
INAVA
LIPM
KRT14
KREMEN2
PLA2G3
LOC783329
PLA2G2F
FUT1
DSC3
TPRG1
KRT27
PMEL
ALOX15B
LOC104969973
KRT73
LOC508086
DMKN
LOC786474
LYG2
GRID2IP
TRNAG-CCC-33
SLC15A1
IL37
KLK13
KRTAP3-1
SLC35D3
MIR23B
IL1R2
LOC112445041
MT4
SERPINB4
FGA
PNPLA5
TGM6
LOC788196
WNT7A
LOC100848825
TRNAE-UUC-81
SPDEF
TFAP2C
WNT10A
RDH12
LOC522479
MYL7
DLX3
LOC112448006
KLK5
SCGB2A2
LOC786348
TNS4
LOC101906823
PAQR5
LOC101906248
PLA2G4F
CACNA1S
TNN
IL22RA1
LOC112444384
LOC104968477
LOC104970284
CRNN
WFDC18
ABHD12B
SLC26A9
LOC101907989
SLC36A2
LOC112446980
MC5R
LOC100299102
TMPRSS11F
CYP11B1
LYPD5
DSG3
ALOX12B
LOC511695
RHBDL2
COL17A1
MAT1A
AOX4
AQP5
ALOX12E
FMO2
RPTN
KRTAP8-1
DNASE1L2
POU2F3
ATP13A5
LOC101907913
LOC112444318
KRTDAP
PSORS1C2
MYH8
LOC107131443
SPINK6
FOXN1
SERPINB10
LOC112442836
LOC100138853
MLANA
LOC615051
ELF5
ATP12A
SLC34A2
CLDN8
KRT10
LOC507527
HPX
LOC104972276
LOC107131253
PLB1
LMX1B
GH1
LOC112444885
KRT5
ADH6
LOC101907668
TDO2
KRT6B
AKR1C3
GPR87
IL20RB
PTK6
LOC100296618
CES4A
KPRP
PLA2G2E
LOC112446952
C7H5orf46
LOC101907983
HKDC1
LOC529036
LOC507184
LOC789175
LOC112441539
KLK11
KRT85
ADGRF4
LCE3C
LOC782628
CA6
LOC112448925
SERPINB12
CYP2J2
ATP6V1B1
LOC112441510
LOC100295015
LOC100847724
FXYD3
CYP24A1
KRT40
C3H1orf68
LOC112446984
TP63
LOC112444305
LOC785756
KRT23
KRT32
CRCT1

## Sheet: cerebellum
gene
MLC1
RALYL
CCDC116
FAM187A
CYP26A1
WASF1
KCNG1
MGC148318
DMP1
CRTAM
LOC100847335
CCDC177
PADI1
SSTR1-2
NWD1
HCN1
PHYHIP
LOC112442210
PCSK1
GRM2
SPIN2B
KNDC1
CACNG5
LBX1
LOC101906669
LOC112448805
LOC101903087
LRFN5
GADL1
BSN
LOC504893
COL9A2
KRT1
GPC5
MGC157368
CPNE5
ZIC2
CPNE4
KCNA1
SRRM4
SSTR2
C15H11orf87
LOC104972570
KCNC1
SIAH3
TMEM63C
FGF17
TMEM191C
LOC107132770
CABP1
RASGRF1
LOC104973656
ORM1
SYT13
TRNAG-CCC-163
LOC101901895
LOC112448109
SLC6A7
RBFOX1
FAM163A
CDH10
MYADML2
HPCA
NAALADL1
SLC22A6
TMEM151B
LOC107133304
AQP2
PTPN5
RYR1
PRSS21
CCDC181
MAPK10
WNT3
LOC107133343
LRRTM3
MIR935
MIR2329-1
GDAP1L1
OPRK1
CHRNB2
LOC112443138
TFAP2B
MEG8
TTLL11
CDH8
KRT222
SLC9A3
BLOC1S3-2
FAM221B
LOC101906111
44442
PTPRH
CHRNA2
LOC112447358
LOC101901997
FRMPD3
IFITM10
LOC100847572
LOC112446672
SLC39A12
SCN1A
LOC112443356
HAPLN4
CDHR1
TIAF1
KCNJ6
KCNK10
RNF182
FSTL5
LCN1
LY6G6E
MIR2284X
TRNAG-CCC-77
GPR158
CELSR3
CELF5
NTM
APBA2
FRMPD4
NHLH2
LOC101905123
C2H2orf80
BEX2
PSD2
LOC101905992
ELAVL2
BRINP3
RIMBP2
PRMT8
LOC107133269
DLGAP1
MIR124A-1
DPYSL4
NKX2-8
TRNAG-CCC-134
LOC112443135
NSG2
LRP1B
FBN3
GRIA1
FAM19A1
OTUD7A
RGS8
ZDHHC22
NEFL
SCRT2
LOC535121
LOC101907074
CACNG2
EPHX4
BEGAIN
GAD2
LOC112446706
LOC101907306
TOGARAM2
HPCAL4
LOC112449303
MIR138-2
OLIG1
CILP2
CALB2
MAB21L2
SLC44A5
LUZP2
LOC112442364
MEGF11
LOC107132220
LOC788229
HTR5A
GRM1
CNTN5
GAP43
LOC112445814
ERC2
LOC112441681
TRHDE
ZNF536
RIMS1
LOC112442093
DRP2
MAP6
PDZD7
LOC101902851
SLC7A11
RNF175
NRSN1
SHISA8
LOC112446727
PCNX2
EOMES
GRIN2A
THEG
FZD10
AMER3
LOC782781
SULT6B1
LOC101907408
POU3F2
TMEM121B
PIANP
PCSK2
KCNIP1
BRICD5
LOC104968946
KIF5C
PPP1R17
LOC101904123
SLIT1
GABRA1
DPP6
MIR2450A
LSAMP
RPH3A
DISP3
CFAP74
ADCY1
LOC536445
LOC101905802
LOC112441811
PLPPR5
LINGO3
AJAP1
IGSF21
CACNA2D2
ATL1
KCNH1
KLHDC8A
GSG1L
LOC101903835
LOC104970937
LOC112446420
SHC2
NEU2
DOC2A
EGR4
LOC112449556
LOC101906884
LOC521656
COL9A1
TMEM178B
SLC1A6
GRM3
LOC112448902
PDIA2
NLGN4X
ANKUB1
VSTM2B
NOL4
UNCX
LOC101902815
ZIC5
LOC100847686
GRIN2A-2
ANO4
LOC104971332
KCTD4
SLC5A7
MMD2
ELFN2
LOC516179
KLHL1
NEUROD2
PNMA2
LOC101904087
LOC100847257
KCNS2
SLC8A2
SYNDIG1L
PAX6
SCG2
LOC107131663
SLC17A6
KCNK9
C1QL2
TRH-2
PPFIA2
LOC104972617
FAM19A2
NCAM2
LOC112447855
OC90
MIRLET7B
LOC112441540
MELTF
LOC112444731
MYT1L
LRRTM2
SORCS3
LOC104976783
SLITRK3
MUCL1
OPCML
GABRD
LOC112446416
PROKR2
LOC101907007
LOC100296105
NRG3
LOC112443320
LOC107131422
LOC101903309
CPNE6
CALCR
GRID2
UNC13A
SLC24A4
BARHL1
LOC101901900
MOBP
NKX6-2
DLGAP3
MIR155
PLPPR1
P2RX2
KIAA0895
CPLX2
TPC3
APOC2
CSPG5
VWC2
PTPRN
LOC112441712
MIR3596
EN2
LOC112443302
MGC137454
CD70
LOC107132969
TFAP2A
CRMP1
LOC104971724
VSTM2A
FAM163B
SOX1
ZBTB8B
TCTE1
LOC112448778
CMTM5
ASIC4
GPR85
SEZ6L
LOC107131840
GRM7
FBXL16
CNTNAP5
LHFPL5
SFTPC
ATP6V1G2
CDH7
ZSCAN23
UNC80
IQSEC3
LOC112449083
LOC112447745
KCTD8
NEUROD6
LOC101907203
UNC5D
LOC112443350
LOC784761
SLC6A12
44259
GABRG2
ERMN
GABRA5
NRXN3
LOC104972612
KCNQ3
LOC112443835
KCNC2
TMIE
AHSG
ARHGDIG
INHA
STX1B
RGS17
ASTN1
SPHKAP
ADGRA1
MIR27B
LOC112443859
RIMKLA
KCND2
TRIM46
VGF
ATP8A2
SBSN
SCRT1
ATP2B3
MGC151921
NCAN
LOC112441812
LOC505052
GRIA4
LY6L
PLPPR4
LOC112441849
POU3F3
ODF3B
NKX2-2
LOC506866
ZNF804A
LOC112447919
OLFM3
PTCHD1
LOC112441544
TRNAE-CUC-29
MACROD2
MIR2450B
EPHA8
44266
SLC45A1
XKR4
EPHA10
RESP18
LOC112444768
KCNJ16
ADAM11
SLC25A41
ZP2
WNT7B
LOC617302
LOC104973218
LOC101904350
OMG
NDP
OLIG2
AGTR2
LOC101906082
SYT16
TMEM88B
LRTM2
PLK5
LOC107131802
ZC3H12B
RELL2
ADARB2
CPNE7
HTRA4
LOC112447093
MIR219-1
NYAP2
TRNAV-CAC-17
HECW1
LOC101908035
PCP2
LOC112443850
MIR656
BARHL2
AMER2
LOC784779
LOC112449565
LOC100848574
TMEM130
LOC508098
SLC5A11
ANKRD34B
TLX3
C26H10orf90
CTNND2
ADGRB2
KLK6
ATP1A3
LOC101903067
LGR6
LOC100848939
KCNF1
TMOD4
KCNAB3
NETO2
COL20A1
LOC101902280
NUDT10
MUSK
CALB1
GPR3
MDGA2
HES5
BCAN
SOX21
POU3F4
ARPP21
DSCAML1
LOC100300256
LOC101907388
ELOVL3
GALNT13
MIR584-3
CACNA1E
DRD5
KCNA2
LOC101904252
GLRA2
BTBD17
LOC101908005
PLA2G4E
DBX2
CADM2
CCNI2
LOC100616526
GABRR2
NEFM
STMN3
LOC107131785
CACNG7
ODF3L2
IFITM5
MPPED1
MIR2455
FAT2
FAM135B
LOC101908095
LOC112446705
MIR181D
MIR1271
C1H21orf62
LOC107133125
EPHA5
GPR22
GRIN2C
SLC7A14
LHX5
LOC112443237
GRIK4
CCDC155
RASGEF1C
GABRG1
MYO16
LOC104970029
OBP
LOC101908134
AFP
ZIC4
MSX2
CNR1
KIAA1549L
GPR12
MYT1
MIR2329-2
LOC104972332
LOC616478
SLC32A1
FSTL4
SV2B
SPINT3
LOC112448042
LOC104972285
NPTX2
LOC101902958
KCNJ9
C2CD4C
ANKS1B
CDH18
ZIC1
JAKMIP1
NALCN
DRD2
SLC1A2
LOC112449364
CADPS
LOC100849043
RGL3
RTN4RL2
NGB
LOC104969778
XKR7
GABRB2
NPM2
RAB6B
HS6ST2
SHANK1
TTBK1
SVOP
LOC516442
LOC104976739
LOC112447361
CLVS2
LOC107131254
LOC107131599
LOC107131841
KIF5A
SEZ6L2
FAM196B
GUCY2D
GPR45
MIR1224
GNG4
CNTNAP4
SLC6A13
LOC112442725
LRFN2
LOC112445823
OPRL1
NKX6-3
CDK5R2
EQTN
STK33
NEUROD1
DIRAS2
LOC104976279
HAPLN2
MAP7D2
GABRA2
ABCG4
FAM155A
TRNAG-CCC-86
SSTR3
PTPRT
ASPHD1
RGR
CCKBR
DOK6
TRIM9
KY
CSMD1
SLC24A2
ADCY8
LRRTM1
SLC17A7
NAGS
BRINP1
GRIA3
CELF3
RXFP1
SLC35F3
LOC784266
SULT4A1
SHC3
CUX2
GABRA6
HCN3
LOC513329
LCNL1
LOC112441840
C7H19orf38
LOC112445414
PRRT3
LOC112445042
NEB
HES3
OPALIN
LOC112441542
LOC101907118
CSRNP3
STATH
LOC104976262
RIPPLY2
LOC112443307
KCNJ14
TRNAC-ACA-10
LYPD1
RNF165
MIR2318
B3GAT2
CACNA2D3
LAMP5
CA7
SLC4A10
LHX1
SSPO
LOC101907189
LOC107133457
LOC101903474
LOC100848027
C1QTNF4
MIR330
KRT14
SYT1
LOC101905427
LOC104974223
CNNM1
CBLN1
LOC104968501
LOC112444324
NPFF
SRARP
LOC515485
LOC101905166
ACTL6B
TRIM67
KLHL33
SHISA6
LOC104969973
HRH3
LRRTM4
LOC101905153
CACNB4
LOC101905320
ONECUT1
LOC100848959
HDX
HTR1F
ADGRB3
GPR137C
MSH5
CNIH2
KCNH8
GRIK1
CDH22
OTX2
DSCAM
INA
DGKI
GRID2IP
ELAVL4
PLA2G5
GUCY1A2
PABPC1L
MIR23B
SKOR1
LOC112441787
MAG
NELL1
LOC112445041
SLC6A5
MEG9
GSX1
RPL3L
LOC101907574
FUT9
PMP2
OTOS
CHRNA4
CLEC2L
FNDC5
SCN2A
CAVIN4
CAMK2A
KCNQ2
RTL9
GRM5
NEU4
CACNG3
LPAR5
LOC101902249
PTH2R
RDH12
ST8SIA3
LOC104971381
SLC30A10
MYRFL
KLK5
LRRC4B
NLGN1
SHISA9
FBXO41
PCDH10
LRRC7
GJD2
PCDH8
VXN
PAK5
ST6GAL2
GABRR1
WNK3
LY6H
KCNIP4
LYPD5
FAT3
NPPC
LOC100849009
LOC101908227
ALOX12B
BRINP2
SLC12A5
MIR664B
GABRA4
GPC2
LOC112449527
LOC112444314
COL17A1
LGI3
SYNPR
DISP2
TRNAG-GCC-6
AQP5
CLVS1
MIRLET7A-3
FAM189A1
ARHGEF33
DNASE1L2
NKAIN2
LOC112443296
LOC104969035
GLRB
MARK4
SLITRK1
LOC104976276
LOC100295922
CAMKV
LOC107131707
UNC13C
VWA5B2
RIMS2
LRRC4C-2
LOC101904673
SYT14
CXXC4
SCN8A
KRT10
LOC101909815
PAX3
GRM4
KSR2
KRT5
CDH12
LOC112443301
ZMAT4
LOC112449354
TMEM132B
STMN4
GNG13
RFX4
DCC
LOC104976062
LOC112446347
CTNNA2
CASQ2
LOC112441980
ASCL1
FAM131B
PEX5L
CYP46A1
MCF2L2
LOC101904552
KBTBD12
HAS1
ATCAY
IGFBPL1
LOC112449524
ATOH7
CA6
NXPH1
LOC101902234
MYO18B
GAD1
JPH3
GABRA3
OGDHL
SH2D5
TNR
USP44
DPP10
CNPY1
SLC35F4
LOC104971030
ADD2
CNTN6
TPPP2
CACNA1I
GRIA2
GPR61
ELAVL3
SMIM18
LOC104975103
ST18
SLC2A11
NRSN2

## Sheet: brain
gene
LOC101901918
LOC101902145
MLC1
RALYL
CCDC116
FAM187A
RXFP3
CYP26A1
LOC112442950
LOC107131882
WASF1
KCNG1
MGC148318
LOC512175
DMP1
LOC100847335
LOC101908237
CCDC177
SSTR1-2
LOC112445781
NWD1
LOC112446525
HCN1
LOC514680
PHYHIP
LOC112442210
PCSK1
GRM2
SPIN2B
KNDC1
ENDOU
FIBCD1
CACNG5
LOC101903087
LOC784458
LRFN5
BSN
POU3F1
COL9A2
KRT1
GPC5
MGC157368
AGBL4
CPNE5
ZIC2
CPNE4
KCNA1
SRRM4
SSTR2
C15H11orf87
LOC104972570
LOC112448030
ANO5
CPLX3
KCNC1
TMEM63C
SHISAL2B
ALX1
LOC112449147
LOC107132770
CABP1
RASGRF1
LOC104973656
LOC112443528
ORM1
SYT13
TRNAG-CCC-163
LOC101901895
LOC112448109
LOC112447478
SLC6A7
RBFOX1
CDH10
KL
HPCA
SLC22A6
TMEM151B
CRHBP
GUCY2C
LOC781989
LOC107132265
PTPN5
LOC101904784
FSIP1
LOC100298153
CCDC181
MAPK10
LOC783462
LOC107132552
WNT3
LRRTM3
LOC112446689
MIR935
GDAP1L1
OPRK1
CHRM1
CHRNB2
LOC112443138
MEG8
LOC785403
TTLL11
CDH8
PNOC
KRT222
LOC101907386
LOC112449458
BLOC1S3-2
LOC101906111
44442
RSPO2
ELFN1
KCNA4
LOC107132959
FRMPD3
IFITM10
SLC39A12
LOC112448015
SCN1A
HAPLN4
CHRM4
LOC100137772
KCNJ6
KCNK10
RNF182
FSTL5
NPFFR2
GPR158
CELSR3
CELF5
NTM
APBA2
LOC101904759
FRMPD4
LOC101905123
BEX2
PSD2
LOC101905992
ELAVL2
BRINP3
RIMBP2
KCNH4
PRMT8
LOC615694
LOC112446048
CSMD3
DLGAP1
LOC100298320
HTR1E
MIR124A-1
SHH
LOC112445627
DPYSL4
LOC107133255
LOC100849762
LOC112447206
NSG2
LRP1B
LOC100337022
FBN3
GRIA1
FAM19A1
LOC107132529
OTUD7A
RGS8
ZDHHC22
LOC104969313
LOC101903906
NEFL
LOC535121
CACNG2
EPHX4
LOC533361
NPY
COL19A1
BEGAIN
LOC613345
GAD2
CA5A
LOC101907306
HPCAL4
SST
LCN9
OLIG1
CILP2
CALB2
SLC44A5
LUZP2
MEGF11
LOC788229
HTR5A
GRM1
LOC112443313
CNTN5
GAP43
LOC112445814
ERC2
LOC112441681
TRHDE
ZNF536
DMGDH
RIMS1
LYZL6
OTOF
LOC112441859
DRP2
MAP6
LOC101902851
MAS1
SLC7A11
RNF175
NRSN1
PCNX2
GRIN2A
AMER3
LOC104969415
LOC101907408
LOC112442042
POU3F2
TMEM121B
PIANP
SP9
PCSK2
IL1RAPL1
KCNIP1
LOC513210
LOC112449351
SPHAR
KIF5C
C1H3orf80
LOC104973830
ZMYND10
WNT16
SLIT1
GABRA1
DPP6
LSAMP
RPH3A
DISP3
ADCY1
LOC536445
LOC101905802
LOC787624
CCDC129
PLPPR5
LOC101909778
FOXG1
LINGO3
AJAP1
SLCO1C1
IGSF21
CACNA2D2
ATL1
LOC112444147
VWC2L
KCNH1
LOC112445984
LOC522610
KLHDC8A
GSG1L
LOC112446420
SHC2
LOC101907748
DOC2A
EGR4
LOC101906884
COL9A1
LOC112447065
LOC112444330
TMEM178B
SLC1A6
LRRC63
LOC789803
GRM3
MC4R
HTR1A
LOC112448902
PDIA2
NLGN4X
VSTM2B
NOL4
HTR4
LOC112446895
ZIC5
LOC112445222
LOC100847686
GRIN2A-2
ANO4
ARX
KCTD4
LOC112448273
LOC112447628
MMD2
ELFN2
ADCYAP1
NEUROD2
PNMA2
CRH
MIR2285K-1
LOC101904087
LOC100847257
CORT
KCNS2
BAP1-2
LOC112444621
LOC101907682
LOC112447341
SLC8A2
PAX6
SCG2
LOC785087
LOC107131663
SLC17A6
KCNK9
C1QL2
NETO1
LRRC23
TRH-2
PPFIA2
LOC101905484
FAM19A2
NCAM2
LOC112447855
KIF17
TMEM196
ADAMTS8
LOC112447802
LOC112441540
ASPDH
LOC532368
MYT1L
LRRTM2
SORCS3
SLITRK3
MUCL1
LOC112445066
LOC615610
OPCML
LINGO2
LOC112448347
LOC112441790
GABRD
RTP5
LOC112446416
LOC101907007
LOC100296105
NRG3
LOC112443320
VIP
CPNE6
LOC101905780
CALCR
CAPS2
GRID2
DIO2
UNC13A
ZNF483
SLC24A4
LOC104972306
LOC101901900
MOBP
NKX6-2
DLGAP3
LOC112443015
PLPPR1
KIAA0895
LOC101903208
CPLX2
CSPG5
VWC2
PTPRN
LOC112443302
MGC137454
LOC781773
LOC112442707
LOC101908683
CRMP1
LOC104971724
VSTM2A
FAM163B
TCTE1
SLITRK2
LOC112448778
CMTM5
ASIC4
LOC785091
MCF2
GPR85
SEZ6L
LOC107131840
GRM7
FBXL16
CNTNAP5
LHFPL5
ATP6V1G2
KIAA1024
LOC101904827
CDH7
LOC104975719
UNC80
TRNAV-UAC-6
KCNV1
IQSEC3
LOC104975782
LOC112447745
KCTD8
NEUROD6
LOC112444195
LOC101907203
C6H4orf50
UNC5D
LOC112443350
SLC6A12
44259
GABRG2
ERMN
LOC112449526
GABRA5
NRXN3
TCTEX1D1
LOC101905309
KCNQ3
LOC112443835
KCNC2
KCNH7
LOC613401
ARHGDIG
LOC112445780
STX1B
RGS17
LOC104975709
ASTN1
SPHKAP
ADGRA1
LOC112443859
CHRM3
RIMKLA
KCND2
SMIM32
TRIM46
VGF
TEKT5
ATP8A2
SCRT1
ATP2B3
NCAN
LOC112443257
LOC112441812
GRIA4
TMEM132D
LY6L
PLPPR4
COL11A1
HTR2A
FOXF2
LOC107132767
ADH6-2
LOC112441849
LOC523484
LOC104969192
POU3F3
SLC30A3
NKX2-2
LOXHD1
ZNF804A
LOC112447919
OLFM3
PTCHD1
LOC112441544
MACROD2
EPHA8
44266
SLC45A1
XKR4
EPHA10
RESP18
KCNJ16
ADAM11
LOC100335879
WNT7B
LOC104973218
LOC101904350
OMG
NDP
OLIG2
LOC101906082
TMEM215
LOC107132784
SYT16
CCDC148
TMEM88B
LOC112447633
PAX5
LRTM2
LOC107131710
LOC101905198
PLK5
LOC107131802
ANKRD34C
ZC3H12B
RELL2
ADARB2
CPNE7
LOC101902852
HTRA4
LOC112447093
NXPH2
LOC101904857
NYAP2
TRNAV-CAC-17
LOC112448799
LOC104975958
HECW1
DRD1
LOC784606
LOC100848320
LOC112443850
LOC107131228
AMER2
LOC784779
LOC104973884
LOC112449565
LOC783740
LOC100848574
TMEM130
SLC5A11
ANKRD34B
LOC785037
C26H10orf90
CTNND2
ADGRB2
LOC618123
KLK6
ATP1A3
LOC101903067
LOC100848939
KCNF1
KCNAB3
NETO2
NUDT10
LOC101908359
MUSK
MIR2424
LOC101902283
GPR3
MDGA2
HES5
ST6GALNAC5
BCAN
SOX21
POU3F4
LOC100847972
ARPP21
LOC112447086
DSCAML1
LOC100300256
LOC101907388
ELOVL3
HTR2C
GALNT13
LOC515276
LOC101908221
CACNA1E
ANKRD63
KCNA2
SNTG1
ALK
TRPV6
GLRA2
BTBD17
DRAXIN
PLA2G4E
DBX2
IGSF1
CADM2
CCNI2
PRKG2
LOC100616526
NEFM
STMN3
CACNG7
ODF3L2
ZFP69B
MPPED1
ESYT3
LOC112442732
FAM135B
LOC506839
LOC101908095
LOC112446705
GPR52
LOC107133125
EPHA5
LOC112447774
LOC112446908
LOC104974620
GPR22
LOC107133107
SLC47A1
LOC783261
SLC7A14
LOC112443237
GRIK4
RASGEF1C
GABRG1
MYO16
OTX1
LOC101908134
ZIC4
CNR1
LOC101907729
KIAA1549L
GPR12
MYT1
LOC104972332
LOC616478
DLX6
SLC32A1
ARNTL2
FSTL4
LOC100848933
LOC100140085
SV2B
LOC104972285
IQUB
SLC22A8
SLC22A1
LOC112444626
NPTX2
RORB
SATB2
KCNJ9
C2CD4C
TRNAC-GCA-252
ANKS1B
GSTO2
CDH18
ZIC1
CRB2
JAKMIP1
RSPH1
NALCN
DRD2
LOC101907782
SLC1A2
LOC112449364
CADPS
LOC100849043
RTN4RL2
NGB
LOC104974316
GABRB2
LOC786251
GRIN2B
DYDC2
LOC112447317
LOC112444861
RAB6B
HS6ST2
SHANK1
TTBK1
SVOP
TNMD
CLVS2
LOC107131254
LOR
LOC107131599
LOC112445081
LOC107131841
NPAS4
KIF5A
LOC100851552
SEZ6L2
LOC112447376
FAM196B
GPR45
GNG4
CNTNAP4
DGKB
SLC6A13
LOC112448829
LOC112442725
LRFN2
OPRL1
CDK5R2
LOC112448134
LOC112443621
SLCO1A2
LOC100299324
LOC107131371
LOC100848584
NEUROD1
DIRAS2
HAPLN2
MAP7D2
GABRA2
ABCG4
FAM155A
SSTR3
PTPRT
ASPHD1
RGR
CCKBR
LOC100337103
CCK
DOK6
TRIM9
KY
CSMD1
DRGX
SLC24A2
ADCY8
LRRTM1
SLC17A7
COL25A1
LOC112442582
BRINP1
GRIA3
CELF3
RXFP1
SLC35F3
LOC784266
TRNAW-CCA-39
SULT4A1
SHC3
CUX2
KHDRBS2
LOC100848447
LOC101906490
LCNL1
LOC784735
PRRT3
OPALIN
LOC112441542
CSRNP3
GPR26
LOC104976262
RIPPLY2
LOC112445506
LOC112443307
MIR6522
EMX1
LYPD1
RNF165
NWD2
LOC112449310
MIR2318
LOC107132606
B3GAT2
CACNA2D3
LAMP5
CA7
SLC4A10
NPY5R
LOC101907189
LOC112443060
LOC107133457
LOC107132926
LOC112445816
C1QTNF4
LOC100849017
MIR330
SYT1
PACRG
RNF207
LOC783541
CNNM1
CBLN1
LOC104968501
SRARP
ARL9
LOC112444294
LOC101905166
LOC101902002
ACTL6B
SHISA6
HRH3
LRRTM4
CACNB4
LOC112443014
RANBP3L
LOC100848959
ADGRB3
LOC112443311
LOC112447489
LOC787257
LOC104973934
GPR137C
C14H8orf34
CNIH2
GRIK1
SYT6
CDH22
KCNJ4
LOC112448360
DSCAM
INA
SLC5A5
DGKI
ELAVL4
CDH9
GAL3ST2
REG4
LOC508834
GUCY1A2
LOC101907802
MAG
NELL1
LOC112445041
COLEC10
MEG9
LOC101907574
FUT9
GALNTL6
LOC786124
PMP2
TBR1
OTOS
CHRNA4
CLEC2L
FNDC5
SCN2A
WNT7A
CAVIN4
CAMK2A
KCNQ2
LOC784980
GRM5
EPHA6
CACNG3
CCKAR
LOC112446046
LOC101902249
DDN
LOC101905308
ST8SIA3
SLC30A10
KLK5
LRRC4B
NLGN1
SHISA9
FBXO41
ITIH2
PCDH10
LOC781379
LRRC7
GJD2
LOC783504
PCDH8
VXN
PAK5
PDZRN4
CARTPT
ST6GAL2
NEUROG2
LOC101903633
WNK3
ABHD12B
FEZF2
LOC112444460
LY6H
CCDC169
CBLN4
KCNIP4
FAT3
LOC100849009
LOC101908227
CHRM2
BRINP2
SLC12A5
KCNH5
RASL10A
LOC112444809
GABRA4
LOC107131963
SSTR1
LOC112449527
LOC101906198
LOC112444314
LOC100849069
TCERG1L
LGI3
SYNPR
DISP2
CLVS1
FAM189A1
NKAIN2
LOC101905853
LOC112447124
LOC104975972
GLRB
MARK4
LOC107131881
SLITRK1
LOC104976276
CAMKV
LOC104974161
UNC13C
VWA5B2
RIMS2
NPY2R
LRRC4C-2
LOC101904673
SYT14
LOC785193
CXXC4
SCN8A
LOC782346
KCTD16
LOC101909815
LOC112446873
LOC101906791
HS6ST3
EYA4
LOC112447228
GRM4
KSR2
DLGAP2
PIP5KL1
LOC112442562
TRNAY-AUA-4
CDH12
LOC112443301
ZMAT4
LOC101905359
LOC112449354
LOC781964
LOC101906513
TMEM132B
LOC112447618
STMN4
RFX4
SV2C
LOC527955
DCC
CNIH3
LOC112449598
LOC104976062
EFCAB1
LOC112446347
CTNNA2
LOC112441980
LOC529125
FAM131B
PEX5L
CYP46A1
MCF2L2
LOC101904552
DLX1
ADGRV1
SALL3
KRT85
HS3ST4
ATCAY
LOC112449524
LOC788501
LOC781723
CA6
NXPH1
LOC101902234
GAD1
JPH3
GABRA3
OGDHL
SH2D5
TNR
DPP10
DUSP9
NT5C1A
ADD2
ICAM5
CNTN6
CDKL1
CACNA1I
GRIA2
WDR66
LOC112446455
GPR61
ELAVL3
HHATL
SMIM18
LOC104975103
ST18
RPRML
SLC2A11
LOC527981
NRSN2
LOC783148

[truncated: 4 more sheets: pituitary_gland, kidney, small_intestine, liver]
